# Supplementary material for: The Potential of JWH-133 to Inhibit the TLR4/NF-κB Signaling Pathway in Uterine Ischemia–Reperfusion Injury
Source: Life (Basel). 2024 Sep 24;14(10):1214. doi: 10.3390/life14101214 (PMC11508640; doi:10.3390/life14101214)
Supplement: Supplementary file 1 [file life-14-01214-s001.zip]

Archive with 7 entries (7 files):
- Figure 1a.jpg
- Figure 1b.jpg
- Figure 1c.jpg
- Figure 1d.jpg
- Figure 1e.jpg
- Figure 1f.jpg
- life-3179616-supplementary.pdf
